# Supplementary material for: Machine Learning for Halide Perovskite Materials ABX3 (B = Pb, X = I, Br, Cl) Assessment of Structural Properties and Band Gap Engineering for Solar Energy
Source: Materials (Basel). 2023 Mar 27;16(7):2657. doi: 10.3390/ma16072657 (PMC10095675; doi:10.3390/ma16072657)
Supplement: Supplementary file 1 [file materials-16-02657-s001.zip]

Archive with 1 entries (1 files):
- materials-2252368-supplementary.pdf
